# Supplementary material for: AlphaFold reveals how pathogenic Leptospira use cross-kingdom thiol-disulfide exchange to evade the complement membrane attack complex
Source: mBio. 2026 Jun 15;17(7):e00878-26. doi: 10.1128/mbio.00878-26 (PMC13344006; doi:10.1128/mbio.00878-26)
Supplement: Raw data — and expanded statistical analysis for Fig. 2, 4 to 8, and S4. [file mbio.00878-26-s0002.xlsx]

## Sheet: Figure 2
	Figure 2C - LIC13259 binding human C8 subunits																						Figure 2D - LIC13259 binding bovine C8 subunits
	OD (450nm)	L. interrogans LIC13259				L. borgpetersenii LIC13259				L. biflexa LIC13259				L. kmetyi LIC13259				L. wolffii LIC13259					OD (450nm)	L. interrogans LIC13259				L. borgpetersenii LIC13259				L. biflexa LIC13259				L. kmetyi LIC13259				L. wolffii LIC13259
	C8 subunit	1	2	3	4	1	2	3	4	1	2	3	4	1	2	3	4	1	2	3	4		C8 subunit	1	2	3	4	1	2	3	4	1	2	3	4	1	2	3	4	1	2	3	4
	α	0.18	0.174	0.207	0.166	0.599	0.658	0.716	0.66	0.128	0.083	0	0	0.366	0.431	0.518	0.495	0.717	0.657	0.723	0.662		α	0.215	0.063	0.045	0.006	0.004	0.016	0	0	0.003	0.018	0.027	0	0.295	0.282	0.291	0.257	0.314	0.289	0.26	0.277
	β	0.001	0	0.019	0.023	0.004	0.007	0	0.012	0	0	0.012	0.004	0.216	0.138	0.167	0.212	0.167	0.123	0.437	0.193		β	0	0	0	0	0.035	0.035	0	0	0	0	0	0	0.114	0.111	0.112	0.119	0.082	0.107	0.046	0.136
	γ	0.745	0.771	0.78	0.762	1.005	1.056	1.083	1.087	0.196	0.204	0.158	0.159	0.832	0.758	0.882	0.894	0.833	0.849	0.882	0.897		γ	0.69	0.71	0.796	0.742	1.066	1.071	1.095	1.011	0.222	0.21	0.31	0.215	0.785	0.797	0.74	0.778	0.747	0.8	0.791	0.783
	Tukey's multiple comparisons test						Adjusted P Value		Summary		Two-way ANOVA		F Value	Degrees of Freedom									Tukey's multiple comparisons test						Adjusted P Value		Summary		Two-way ANOVA		F Value	Degrees of Freedom
	C8α:L. interrogans LIC13259 vs. C8α:L. borgpetersenii LIC13259						<0.0001		****		Interaction		46.62	8									C8α:L. interrogans LIC13259 vs. C8α:L. borgpetersenii LIC13259						0.1422		ns		Interaction		101.2	8
	C8α:L. interrogans LIC13259 vs. C8α:L. biflexa LIC13259						0.0634		ns		Row Factor		785.5	2									C8α:L. interrogans LIC13259 vs. C8α:L. biflexa LIC13259						0.2537		ns		Row Factor		2218	2
	C8α:L. interrogans LIC13259 vs. C8α:L. kmetyi LIC13259						<0.0001		****		Column Factor		204.3	4									C8α:L. interrogans LIC13259 vs. C8α:L. kmetyi LIC13259						<0.0001		****		Column Factor		166	4
	C8α:L. interrogans LIC13259 vs. C8α:L. wolffii LIC13259						<0.0001		****		Residual			45									C8α:L. interrogans LIC13259 vs. C8α:L. wolffii LIC13259						<0.0001		****		Residual			45
	C8α:L. interrogans LIC13259 vs. C8β:L. interrogans LIC13259						0.0026		**														C8α:L. interrogans LIC13259 vs. C8β:L. interrogans LIC13259						0.0895		ns
	C8α:L. interrogans LIC13259 vs. C8β:L. borgpetersenii LIC13259						0.0017		**														C8α:L. interrogans LIC13259 vs. C8β:L. borgpetersenii LIC13259						0.3747		ns
	C8α:L. interrogans LIC13259 vs. C8β:L. biflexa LIC13259						0.0014		**														C8α:L. interrogans LIC13259 vs. C8β:L. biflexa LIC13259						0.0895		ns
	C8α:L. interrogans LIC13259 vs. C8β:L. kmetyi LIC13259						>0.9999		ns														C8α:L. interrogans LIC13259 vs. C8β:L. kmetyi LIC13259						0.9918		ns
	C8α:L. interrogans LIC13259 vs. C8β:L. wolffii LIC13259						0.991		ns														C8α:L. interrogans LIC13259 vs. C8β:L. wolffii LIC13259						>0.9999		ns
	C8α:L. interrogans LIC13259 vs. C8γ:L. interrogans LIC13259						<0.0001		****														C8α:L. interrogans LIC13259 vs. C8γ:L. interrogans LIC13259						<0.0001		****
	C8α:L. interrogans LIC13259 vs. C8γ:L. borgpetersenii LIC13259						<0.0001		****														C8α:L. interrogans LIC13259 vs. C8γ:L. borgpetersenii LIC13259						<0.0001		****
	C8α:L. interrogans LIC13259 vs. C8γ:L. biflexa LIC13259						>0.9999		ns														C8α:L. interrogans LIC13259 vs. C8γ:L. biflexa LIC13259						<0.0001		****
	C8α:L. interrogans LIC13259 vs. C8γ:L. kmetyi LIC13259						<0.0001		****														C8α:L. interrogans LIC13259 vs. C8γ:L. kmetyi LIC13259						<0.0001		****
	C8α:L. interrogans LIC13259 vs. C8γ:L. wolffii LIC13259						<0.0001		****														C8α:L. interrogans LIC13259 vs. C8γ:L. wolffii LIC13259						<0.0001		****
	C8α:L. borgpetersenii LIC13259 vs. C8α:L. biflexa LIC13259						<0.0001		****														C8α:L. borgpetersenii LIC13259 vs. C8α:L. biflexa LIC13259						>0.9999		ns
	C8α:L. borgpetersenii LIC13259 vs. C8α:L. kmetyi LIC13259						0.0001		***														C8α:L. borgpetersenii LIC13259 vs. C8α:L. kmetyi LIC13259						<0.0001		****
	C8α:L. borgpetersenii LIC13259 vs. C8α:L. wolffii LIC13259						>0.9999		ns														C8α:L. borgpetersenii LIC13259 vs. C8α:L. wolffii LIC13259						<0.0001		****
	C8α:L. borgpetersenii LIC13259 vs. C8β:L. interrogans LIC13259						<0.0001		****														C8α:L. borgpetersenii LIC13259 vs. C8β:L. interrogans LIC13259						>0.9999		ns
	C8α:L. borgpetersenii LIC13259 vs. C8β:L. borgpetersenii LIC13259						<0.0001		****														C8α:L. borgpetersenii LIC13259 vs. C8β:L. borgpetersenii LIC13259						>0.9999		ns
	C8α:L. borgpetersenii LIC13259 vs. C8β:L. biflexa LIC13259						<0.0001		****														C8α:L. borgpetersenii LIC13259 vs. C8β:L. biflexa LIC13259						>0.9999		ns
	C8α:L. borgpetersenii LIC13259 vs. C8β:L. kmetyi LIC13259						<0.0001		****														C8α:L. borgpetersenii LIC13259 vs. C8β:L. kmetyi LIC13259						0.0046		**
	C8α:L. borgpetersenii LIC13259 vs. C8β:L. wolffii LIC13259						<0.0001		****														C8α:L. borgpetersenii LIC13259 vs. C8β:L. wolffii LIC13259						0.0516		ns
	C8α:L. borgpetersenii LIC13259 vs. C8γ:L. interrogans LIC13259						0.2464		ns														C8α:L. borgpetersenii LIC13259 vs. C8γ:L. interrogans LIC13259						<0.0001		****
	C8α:L. borgpetersenii LIC13259 vs. C8γ:L. borgpetersenii LIC13259						<0.0001		****														C8α:L. borgpetersenii LIC13259 vs. C8γ:L. borgpetersenii LIC13259						<0.0001		****
	C8α:L. borgpetersenii LIC13259 vs. C8γ:L. biflexa LIC13259						<0.0001		****														C8α:L. borgpetersenii LIC13259 vs. C8γ:L. biflexa LIC13259						<0.0001		****
	C8α:L. borgpetersenii LIC13259 vs. C8γ:L. kmetyi LIC13259						0.0009		***														C8α:L. borgpetersenii LIC13259 vs. C8γ:L. kmetyi LIC13259						<0.0001		****
	C8α:L. borgpetersenii LIC13259 vs. C8γ:L. wolffii LIC13259						0.0001		***														C8α:L. borgpetersenii LIC13259 vs. C8γ:L. wolffii LIC13259						<0.0001		****
	C8α:L. biflexa LIC13259 vs. C8α:L. kmetyi LIC13259						<0.0001		****														C8α:L. biflexa LIC13259 vs. C8α:L. kmetyi LIC13259						<0.0001		****
	C8α:L. biflexa LIC13259 vs. C8α:L. wolffii LIC13259						<0.0001		****														C8α:L. biflexa LIC13259 vs. C8α:L. wolffii LIC13259						<0.0001		****
	C8α:L. biflexa LIC13259 vs. C8β:L. interrogans LIC13259						0.9977		ns														C8α:L. biflexa LIC13259 vs. C8β:L. interrogans LIC13259						>0.9999		ns
	C8α:L. biflexa LIC13259 vs. C8β:L. borgpetersenii LIC13259						0.993		ns														C8α:L. biflexa LIC13259 vs. C8β:L. borgpetersenii LIC13259						>0.9999		ns
	C8α:L. biflexa LIC13259 vs. C8β:L. biflexa LIC13259						0.9901		ns														C8α:L. biflexa LIC13259 vs. C8β:L. biflexa LIC13259						>0.9999		ns
	C8α:L. biflexa LIC13259 vs. C8β:L. kmetyi LIC13259						0.0573		ns														C8α:L. biflexa LIC13259 vs. C8β:L. kmetyi LIC13259						0.0106		*
	C8α:L. biflexa LIC13259 vs. C8β:L. wolffii LIC13259						0.0015		**														C8α:L. biflexa LIC13259 vs. C8β:L. wolffii LIC13259						0.1032		ns
	C8α:L. biflexa LIC13259 vs. C8γ:L. interrogans LIC13259						<0.0001		****														C8α:L. biflexa LIC13259 vs. C8γ:L. interrogans LIC13259						<0.0001		****
	C8α:L. biflexa LIC13259 vs. C8γ:L. borgpetersenii LIC13259						<0.0001		****														C8α:L. biflexa LIC13259 vs. C8γ:L. borgpetersenii LIC13259						<0.0001		****
	C8α:L. biflexa LIC13259 vs. C8γ:L. biflexa LIC13259						0.0748		ns														C8α:L. biflexa LIC13259 vs. C8γ:L. biflexa LIC13259						<0.0001		****
	C8α:L. biflexa LIC13259 vs. C8γ:L. kmetyi LIC13259						<0.0001		****														C8α:L. biflexa LIC13259 vs. C8γ:L. kmetyi LIC13259						<0.0001		****
	C8α:L. biflexa LIC13259 vs. C8γ:L. wolffii LIC13259						<0.0001		****														C8α:L. biflexa LIC13259 vs. C8γ:L. wolffii LIC13259						<0.0001		****
	C8α:L. kmetyi LIC13259 vs. C8α:L. wolffii LIC13259						<0.0001		****														C8α:L. kmetyi LIC13259 vs. C8α:L. wolffii LIC13259						>0.9999		ns
	C8α:L. kmetyi LIC13259 vs. C8β:L. interrogans LIC13259						<0.0001		****														C8α:L. kmetyi LIC13259 vs. C8β:L. interrogans LIC13259						<0.0001		****
	C8α:L. kmetyi LIC13259 vs. C8β:L. borgpetersenii LIC13259						<0.0001		****														C8α:L. kmetyi LIC13259 vs. C8β:L. borgpetersenii LIC13259						<0.0001		****
	C8α:L. kmetyi LIC13259 vs. C8β:L. biflexa LIC13259						<0.0001		****														C8α:L. kmetyi LIC13259 vs. C8β:L. biflexa LIC13259						<0.0001		****
	C8α:L. kmetyi LIC13259 vs. C8β:L. kmetyi LIC13259						<0.0001		****														C8α:L. kmetyi LIC13259 vs. C8β:L. kmetyi LIC13259						<0.0001		****
	C8α:L. kmetyi LIC13259 vs. C8β:L. wolffii LIC13259						<0.0001		****														C8α:L. kmetyi LIC13259 vs. C8β:L. wolffii LIC13259						<0.0001		****
	C8α:L. kmetyi LIC13259 vs. C8γ:L. interrogans LIC13259						<0.0001		****														C8α:L. kmetyi LIC13259 vs. C8γ:L. interrogans LIC13259						<0.0001		****
	C8α:L. kmetyi LIC13259 vs. C8γ:L. borgpetersenii LIC13259						<0.0001		****														C8α:L. kmetyi LIC13259 vs. C8γ:L. borgpetersenii LIC13259						<0.0001		****
	C8α:L. kmetyi LIC13259 vs. C8γ:L. biflexa LIC13259						<0.0001		****														C8α:L. kmetyi LIC13259 vs. C8γ:L. biflexa LIC13259						0.9189		ns
	C8α:L. kmetyi LIC13259 vs. C8γ:L. kmetyi LIC13259						<0.0001		****														C8α:L. kmetyi LIC13259 vs. C8γ:L. kmetyi LIC13259						<0.0001		****
	C8α:L. kmetyi LIC13259 vs. C8γ:L. wolffii LIC13259						<0.0001		****														C8α:L. kmetyi LIC13259 vs. C8γ:L. wolffii LIC13259						<0.0001		****
	C8α:L. wolffii LIC13259 vs. C8β:L. interrogans LIC13259						<0.0001		****														C8α:L. wolffii LIC13259 vs. C8β:L. interrogans LIC13259						<0.0001		****
	C8α:L. wolffii LIC13259 vs. C8β:L. borgpetersenii LIC13259						<0.0001		****														C8α:L. wolffii LIC13259 vs. C8β:L. borgpetersenii LIC13259						<0.0001		****
	C8α:L. wolffii LIC13259 vs. C8β:L. biflexa LIC13259						<0.0001		****														C8α:L. wolffii LIC13259 vs. C8β:L. biflexa LIC13259						<0.0001		****
	C8α:L. wolffii LIC13259 vs. C8β:L. kmetyi LIC13259						<0.0001		****														C8α:L. wolffii LIC13259 vs. C8β:L. kmetyi LIC13259						<0.0001		****
	C8α:L. wolffii LIC13259 vs. C8β:L. wolffii LIC13259						<0.0001		****														C8α:L. wolffii LIC13259 vs. C8β:L. wolffii LIC13259						<0.0001		****
	C8α:L. wolffii LIC13259 vs. C8γ:L. interrogans LIC13259						0.7745		ns														C8α:L. wolffii LIC13259 vs. C8γ:L. interrogans LIC13259						<0.0001		****
	C8α:L. wolffii LIC13259 vs. C8γ:L. borgpetersenii LIC13259						<0.0001		****														C8α:L. wolffii LIC13259 vs. C8γ:L. borgpetersenii LIC13259						<0.0001		****
	C8α:L. wolffii LIC13259 vs. C8γ:L. biflexa LIC13259						<0.0001		****														C8α:L. wolffii LIC13259 vs. C8γ:L. biflexa LIC13259						0.8585		ns
	C8α:L. wolffii LIC13259 vs. C8γ:L. kmetyi LIC13259						0.0121		*														C8α:L. wolffii LIC13259 vs. C8γ:L. kmetyi LIC13259						<0.0001		****
	C8α:L. wolffii LIC13259 vs. C8γ:L. wolffii LIC13259						0.0017		**														C8α:L. wolffii LIC13259 vs. C8γ:L. wolffii LIC13259						<0.0001		****
	C8β:L. interrogans LIC13259 vs. C8β:L. borgpetersenii LIC13259						>0.9999		ns														C8β:L. interrogans LIC13259 vs. C8β:L. borgpetersenii LIC13259						>0.9999		ns
	C8β:L. interrogans LIC13259 vs. C8β:L. biflexa LIC13259						>0.9999		ns														C8β:L. interrogans LIC13259 vs. C8β:L. biflexa LIC13259						>0.9999		ns
	C8β:L. interrogans LIC13259 vs. C8β:L. kmetyi LIC13259						0.0022		**														C8β:L. interrogans LIC13259 vs. C8β:L. kmetyi LIC13259						0.0024		**
	C8β:L. interrogans LIC13259 vs. C8β:L. wolffii LIC13259						<0.0001		****														C8β:L. interrogans LIC13259 vs. C8β:L. wolffii LIC13259						0.0303		*
	C8β:L. interrogans LIC13259 vs. C8γ:L. interrogans LIC13259						<0.0001		****														C8β:L. interrogans LIC13259 vs. C8γ:L. interrogans LIC13259						<0.0001		****
	C8β:L. interrogans LIC13259 vs. C8γ:L. borgpetersenii LIC13259						<0.0001		****														C8β:L. interrogans LIC13259 vs. C8γ:L. borgpetersenii LIC13259						<0.0001		****
	C8β:L. interrogans LIC13259 vs. C8γ:L. biflexa LIC13259						0.0031		**														C8β:L. interrogans LIC13259 vs. C8γ:L. biflexa LIC13259						<0.0001		****
	C8β:L. interrogans LIC13259 vs. C8γ:L. kmetyi LIC13259						<0.0001		****														C8β:L. interrogans LIC13259 vs. C8γ:L. kmetyi LIC13259						<0.0001		****
	C8β:L. interrogans LIC13259 vs. C8γ:L. wolffii LIC13259						<0.0001		****														C8β:L. interrogans LIC13259 vs. C8γ:L. wolffii LIC13259						<0.0001		****
	C8β:L. borgpetersenii LIC13259 vs. C8β:L. biflexa LIC13259						>0.9999		ns														C8β:L. borgpetersenii LIC13259 vs. C8β:L. biflexa LIC13259						>0.9999		ns
	C8β:L. borgpetersenii LIC13259 vs. C8β:L. kmetyi LIC13259						0.0015		**														C8β:L. borgpetersenii LIC13259 vs. C8β:L. kmetyi LIC13259						0.02		*
	C8β:L. borgpetersenii LIC13259 vs. C8β:L. wolffii LIC13259						<0.0001		****														C8β:L. borgpetersenii LIC13259 vs. C8β:L. wolffii LIC13259						0.1692		ns
	C8β:L. borgpetersenii LIC13259 vs. C8γ:L. interrogans LIC13259						<0.0001		****														C8β:L. borgpetersenii LIC13259 vs. C8γ:L. interrogans LIC13259						<0.0001		****
	C8β:L. borgpetersenii LIC13259 vs. C8γ:L. borgpetersenii LIC13259						<0.0001		****														C8β:L. borgpetersenii LIC13259 vs. C8γ:L. borgpetersenii LIC13259						<0.0001		****
	C8β:L. borgpetersenii LIC13259 vs. C8γ:L. biflexa LIC13259						0.0021		**														C8β:L. borgpetersenii LIC13259 vs. C8γ:L. biflexa LIC13259						<0.0001		****
	C8β:L. borgpetersenii LIC13259 vs. C8γ:L. kmetyi LIC13259						<0.0001		****														C8β:L. borgpetersenii LIC13259 vs. C8γ:L. kmetyi LIC13259						<0.0001		****
	C8β:L. borgpetersenii LIC13259 vs. C8γ:L. wolffii LIC13259						<0.0001		****														C8β:L. borgpetersenii LIC13259 vs. C8γ:L. wolffii LIC13259						<0.0001		****
	C8β:L. biflexa LIC13259 vs. C8β:L. kmetyi LIC13259						0.0013		**														C8β:L. biflexa LIC13259 vs. C8β:L. kmetyi LIC13259						0.0024		**
	C8β:L. biflexa LIC13259 vs. C8β:L. wolffii LIC13259						<0.0001		****														C8β:L. biflexa LIC13259 vs. C8β:L. wolffii LIC13259						0.0303		*
	C8β:L. biflexa LIC13259 vs. C8γ:L. interrogans LIC13259						<0.0001		****														C8β:L. biflexa LIC13259 vs. C8γ:L. interrogans LIC13259						<0.0001		****
	C8β:L. biflexa LIC13259 vs. C8γ:L. borgpetersenii LIC13259						<0.0001		****														C8β:L. biflexa LIC13259 vs. C8γ:L. borgpetersenii LIC13259						<0.0001		****
	C8β:L. biflexa LIC13259 vs. C8γ:L. biflexa LIC13259						0.0018		**														C8β:L. biflexa LIC13259 vs. C8γ:L. biflexa LIC13259						<0.0001		****
	C8β:L. biflexa LIC13259 vs. C8γ:L. kmetyi LIC13259						<0.0001		****														C8β:L. biflexa LIC13259 vs. C8γ:L. kmetyi LIC13259						<0.0001		****
	C8β:L. biflexa LIC13259 vs. C8γ:L. wolffii LIC13259						<0.0001		****														C8β:L. biflexa LIC13259 vs. C8γ:L. wolffii LIC13259						<0.0001		****
	C8β:L. kmetyi LIC13259 vs. C8β:L. wolffii LIC13259						0.9933		ns														C8β:L. kmetyi LIC13259 vs. C8β:L. wolffii LIC13259						0.9999		ns
	C8β:L. kmetyi LIC13259 vs. C8γ:L. interrogans LIC13259						<0.0001		****														C8β:L. kmetyi LIC13259 vs. C8γ:L. interrogans LIC13259						<0.0001		****
	C8β:L. kmetyi LIC13259 vs. C8γ:L. borgpetersenii LIC13259						<0.0001		****														C8β:L. kmetyi LIC13259 vs. C8γ:L. borgpetersenii LIC13259						<0.0001		****
	C8β:L. kmetyi LIC13259 vs. C8γ:L. biflexa LIC13259						>0.9999		ns														C8β:L. kmetyi LIC13259 vs. C8γ:L. biflexa LIC13259						0.0006		***
	C8β:L. kmetyi LIC13259 vs. C8γ:L. kmetyi LIC13259						<0.0001		****														C8β:L. kmetyi LIC13259 vs. C8γ:L. kmetyi LIC13259						<0.0001		****
	C8β:L. kmetyi LIC13259 vs. C8γ:L. wolffii LIC13259						<0.0001		****														C8β:L. kmetyi LIC13259 vs. C8γ:L. wolffii LIC13259						<0.0001		****
	C8β:L. wolffii LIC13259 vs. C8γ:L. interrogans LIC13259						<0.0001		****														C8β:L. wolffii LIC13259 vs. C8γ:L. interrogans LIC13259						<0.0001		****
	C8β:L. wolffii LIC13259 vs. C8γ:L. borgpetersenii LIC13259						<0.0001		****														C8β:L. wolffii LIC13259 vs. C8γ:L. borgpetersenii LIC13259						<0.0001		****
	C8β:L. wolffii LIC13259 vs. C8γ:L. biflexa LIC13259						0.9857		ns														C8β:L. wolffii LIC13259 vs. C8γ:L. biflexa LIC13259						<0.0001		****
	C8β:L. wolffii LIC13259 vs. C8γ:L. kmetyi LIC13259						<0.0001		****														C8β:L. wolffii LIC13259 vs. C8γ:L. kmetyi LIC13259						<0.0001		****
	C8β:L. wolffii LIC13259 vs. C8γ:L. wolffii LIC13259						<0.0001		****														C8β:L. wolffii LIC13259 vs. C8γ:L. wolffii LIC13259						<0.0001		****
	C8γ:L. interrogans LIC13259 vs. C8γ:L. borgpetersenii LIC13259						<0.0001		****														C8γ:L. interrogans LIC13259 vs. C8γ:L. borgpetersenii LIC13259						<0.0001		****
	C8γ:L. interrogans LIC13259 vs. C8γ:L. biflexa LIC13259						<0.0001		****														C8γ:L. interrogans LIC13259 vs. C8γ:L. biflexa LIC13259						<0.0001		****
	C8γ:L. interrogans LIC13259 vs. C8γ:L. kmetyi LIC13259						0.7379		ns														C8γ:L. interrogans LIC13259 vs. C8γ:L. kmetyi LIC13259						0.9374		ns
	C8γ:L. interrogans LIC13259 vs. C8γ:L. wolffii LIC13259						0.3225		ns														C8γ:L. interrogans LIC13259 vs. C8γ:L. wolffii LIC13259						0.8585		ns
	C8γ:L. borgpetersenii LIC13259 vs. C8γ:L. biflexa LIC13259						<0.0001		****														C8γ:L. borgpetersenii LIC13259 vs. C8γ:L. biflexa LIC13259						<0.0001		****
	C8γ:L. borgpetersenii LIC13259 vs. C8γ:L. kmetyi LIC13259						<0.0001		****														C8γ:L. borgpetersenii LIC13259 vs. C8γ:L. kmetyi LIC13259						<0.0001		****
	C8γ:L. borgpetersenii LIC13259 vs. C8γ:L. wolffii LIC13259						0.0004		***														C8γ:L. borgpetersenii LIC13259 vs. C8γ:L. wolffii LIC13259						<0.0001		****
	C8γ:L. biflexa LIC13259 vs. C8γ:L. kmetyi LIC13259						<0.0001		****														C8γ:L. biflexa LIC13259 vs. C8γ:L. kmetyi LIC13259						<0.0001		****
	C8γ:L. biflexa LIC13259 vs. C8γ:L. wolffii LIC13259						<0.0001		****														C8γ:L. biflexa LIC13259 vs. C8γ:L. wolffii LIC13259						<0.0001		****
	C8γ:L. kmetyi LIC13259 vs. C8γ:L. wolffii LIC13259						>0.9999		ns														C8γ:L. kmetyi LIC13259 vs. C8γ:L. wolffii LIC13259						>0.9999		ns

## Sheet: Figure 4
	Figure 4C - OD of LIC13259 mutants binding human C8
		LIC13259						LIC13259 PMI						LIC13259 EDD						LIC13259 PMIEDD						LIC13259 MEM						LIC13259 CYS-133
		1	2	3	4	5	6	1	2	3	4	5	6	1	2	3	4	5	6	1	2	3	4	5	6	1	2	3	4	5	6	1	2	3	4	5	6
	OD (450nm)	0.678	0.669	0.679	0.692	0.678	0.651	0.603	0.594	0.597	0.598	0.59	0.608	0.668	0.677	0.67	0.674	0.613	0.632	0.586	0.594	0.6	0.591	0.585	0.602	0.408	0.401	0.404	0.402	0.455	0.434	0.101	0.103	0.107	0.105	0.102	0.107
	Dunnett's multiple comparisons test				Adjusted P Value		Summary								One-way ANOVA		F Value	Degrees of Freedom
	LIC13259 vs. LIC13259 PMIEDD				<0.0001		****								Treatment		1147	5
	LIC13259 vs. LIC13259 PMI				<0.0001		****								Residual			30
	LIC13259 vs. LIC13259 EDD				0.1671		ns								Total			35
	LIC13259 vs. LIC13259 MEM				<0.0001		****
	LIC13259 vs. LIC13259 CYS-133				<0.0001		****

## Sheet: Figure 5
	Figure 5E - OD of LIC13259 binding Human C8γ C60A
		Human C8γ						Human C8γ C60A
		1	2	3	4	5	6	1	2	3	4	5	6
	OD (450nm)	1.037	1.052	1.069	1.014	1.021	1.031	0.125	0.134	0.117	0.112	0.124	0.129
	Figure 5F - OD of LIC13259 binding Bovine C8γ C60A
		Bovine C8γ						Bovine C8γ C60A
		1	2	3	4	5	6	1	2	3	4	5	6
	OD (450nm)	1.105	1.058	1.087	1.096	1.111	1.072	0.105	0.107	0.109	0.109	0.105	0.112

## Sheet: Figure 6
	Figure 6A - LIC13259 C108A and C133A binding human C8
		LIC13259						LIC13259 C108A						LIC13259 C133A
		1	2	3	4	5	6	1	2	3	4	5	6	1	2	3	4	5	6
	OD (450nm)	0.671	0.629	0.665	0.633	0.649	0.672	0.757	0.792	0.731	0.768	0.771	0.734	0.102	0.106	0.108	0.102	0.104	0.105
	Tukey's multiple comparisons test				Adjusted P Value		Summary			One-way ANOVA		F Value	Degrees of Freedom
	LIC13259 vs. LIC13259 C108A				<0.0001		****			Treatment		2427	2
	LIC13259 vs. LIC13259 C133A				<0.0001		****			Residual			15
	LIC13259 C108A vs. LIC13259 C133A				<0.0001		****			Total			17
	Figure 6B - LIC13259 C108A and C133A binding human C8γ
		LIC13259						LIC13259 C108A						LIC13259 C133A
		1	2	3	4	5	6	1	2	3	4	5	6	1	2	3	4	5	6
	OD (450nm)	1.097	1.087	1.065	1.049	1.028	1.025	1.128	1.155	1.178	1.184	1.166	1.143	0.101	0.109	0.102	0.107	0.108	0.108
	Tukey's multiple comparisons test				Adjusted P Value		Summary			One-way ANOVA		F Value	Degrees of Freedom
	LIC13259 vs. LIC13259 C108A				<0.0001		****			Treatment		4467	2
	LIC13259 vs. LIC13259 C133A				<0.0001		****			Residual			15
	LIC13259 C108A vs. LIC13259 C133A				<0.0001		****			Total			17
	Figure 6C - LIC13259 C108A and C133A binding bovine C8γ
		LIC13259						LIC13259 C108A						LIC13259 C133A
		1	2	3	4	5	6	1	2	3	4	5	6	1	2	3	4	5	6
	OD (450nm)	1.179	1.158	1.119	1.148	1.162	1.177	1.224	1.287	1.259	1.263	1.218	1.198	0.103	0.101	0.104	0.106	0.105	0.103
	Tukey's multiple comparisons test				Adjusted P Value		Summary			One-way ANOVA		F Value	Degrees of Freedom
	LIC13259 vs. LIC13259 C108A				<0.0001		****			Treatment		4450	2
	LIC13259 vs. LIC13259 C133A				<0.0001		****			Residual			15
	LIC13259 C108A vs. LIC13259 C133A				<0.0001		****			Total			17

## Sheet: Figure 7
	Figure 7C - Pathogenic LIC13259 block C8α binding C8γ (human)
		C8α						C8γ						C8γ + C8α						C8γ + L. borgpetersenii LIC13259 + C8α						C8γ + L. interrogans LIC13259 + C8α						C8γ + L. biflexa LIC13259 + C8α						C8γ + L. kmetyi LIC13259 + C8α						C8γ + L. wolffii LIC13259 + C8α
		1	2	3	4	5	6	1	2	3	4	5	6	1	2	3	4	5	6	1	2	3	4	5	6	1	2	3	4	5	6	1	2	3	4	5	6	1	2	3	4	5	6	1	2	3	4	5	6
	OD (450nm)	3.27	3.231	3.246	3.228	3.238	3.23	0.084	0.101	0.094	0.083	0.167	0.157	3.115	3.176	3.164	3.121	2.918	2.957	0.373	0.31	0.351	0.329	0.362	0.378	0.293	0.285	0.283	0.298	0.277	0.284	3.118	3.015	2.693	2.937	2.869	2.998	0.562	0.532	0.512	0.536	0.574	0.539	1.262	1.281	1.254	1.314	1.16	1.167
	Dunnett's multiple comparisons test					Adjusted P Value		Summary		One-way ANOVA		F Value	Degrees of Freedom
	C8γ + C8α vs C8γ + L. borgpetersenii LIC13259 + C8α					<0.0001		****		Treatment		1716	6
	C8γ + C8α vs C8γ + L. interrogans LIC13259 + C8α					<0.0001		****		Residual			35
	C8γ + C8α vs C8γ + L. biflexa LIC13259 + C8α					0.0218		*		Total			41
	C8γ + C8α vs. C8γ + L. kmetyi LIC13259 + C8α					<0.0001		****
	C8γ + C8α vs C8γ + L. wolffii LIC13259 + C8α					<0.0001		****
	C8γ + C8α vs. C8γ + LIC13259 C133A + C8					0.1735		ns
	Figure 7D - Pathogenic LIC13259 block C8α binding C8γ (bovine)
		C8α						C8γ						C8γ + C8α						C8γ + L. borgpetersenii LIC13259 + C8α						C8γ + L. interrogans LIC13259 + C8α						C8γ + L. biflexa LIC13259 + C8α						C8γ + L. kmetyi LIC13259 + C8α						C8γ + L. wolffii LIC13259 + C8α
		1	2	3	4	5	6	1	2	3	4	5	6	1	2	3	4	5	6	1	2	3	4	5	6	1	2	3	4	5	6	1	2	3	4	5	6	1	2	3	4	5	6	1	2	3	4	5	6
	OD (450nm)	2.711	2.708	2.734	2.798	2.753	2.757	0.056	0.055	0.057	0.055	0.049	0.057	2.72	2.687	2.663	2.656	2.631	2.634	0.313	0.373	0.291	0.281	0.356	0.324	0.273	0.264	0.259	0.271	0.269	0.272	2.592	2.581	2.578	2.585	2.679	2.649	0.593	0.587	0.591	0.602	0.635	0.55	1.762	1.858	1.683	1.697	1.776	1.82
	Dunnett's multiple comparisons test					Adjusted P Value		Summary		One-way ANOVA		F Value	Degrees of Freedom
	C8γ + C8α vs C8γ + L. borgpetersenii LIC13259 + C8α					<0.0001		****		Treatment		4100	6
	C8γ + C8α vs C8γ + L. interrogans LIC13259 + C8α					<0.0001		****		Residual			35
	C8γ + C8α vs C8γ + L. biflexa LIC13259 + C8α					0.1477		ns		Total			41
	C8γ + C8α vs. C8γ + L. kmetyi LIC13259 + C8α					<0.0001		****
	C8γ + C8α vs C8γ + L. wolffii LIC13259 + C8α					<0.0001		****
	C8γ + C8α vs. C8γ + LIC13259 C133A + C8					0.1257		ns
[truncated: 6 more columns]

## Sheet: Figure 8
	Figure 8A - Human serum susceptibiliy of Leptospira																Figure 8B - Bovine serum susceptibiliy of Leptospira
		L. borgpetersenii			L. interrogans			L. biflexa										L. borgpetersenii			L. interrogans			L. biflexa
		1	2	3	1	2	3	1	2	3								1	2	3	1	2	3	1	2	3
	Survival %	72	60	57	52	58	65	10	9	5							Survival %	73	79	78	73	65	75	5	11	11
	Tukey's multiple comparisons test					Adjusted P Value		Summary		One-way ANOVA		F Value	Degrees of Freedom				Tukey's multiple comparisons test					Adjusted P Value		Summary		One-way ANOVA		F Value	Degrees of Freedom
	L. borgpetersenii vs L. interrogans					0.6407		ns		Treatment		74.51	2				L. borgpetersenii vs L. interrogans					0.282		ns		Treatment		252	2
	L. borgpetersenii vs L. biflexa					<0.0001		****		Residual			6				L. borgpetersenii vs L. biflexa					<0.0001		****		Residual			6
	L. interrogans vs L. biflexa					0.0001		***		Total			8				L. interrogans vs L. biflexa					<0.0001		****		Total			8
	Figure 8C - Human serum complement mediated killing assay
		BL21			BL21 + NHS			BL21 + NHS + L. borgpetersenii LIC13259			BL21 + NHS + L. interrogans LIC13259			BL21 + NHS + L. biflexa LIC13259			BL21 + NHS + L. wolffii LIC13259			BL21 + NHS + L. kmetyi LIC13259			BL21 + NHS + C133A LIC13259
		1	2	3	1	2	3	1	2	3	1	2	3	1	2	3	1	2	3	1	2	3	1	2	3
	CFU 1x10^7	7.1	7.16	7.28	1.35	1.26	1.15	5.7	5.83	5.8	5.13	5.28	5.16	1.83	1.61	1.67	3.86	3.98	4	3.31	3.69	3.57	1.69	1.62	1.38
	Dunnett's multiple comparisons test						Adjusted P Value		Summary		One-way ANOVA		F Value	Degrees of Freedom			Two-tailed unpaired t test						P value	Summary	F value	Degrees of freedom
	BL21 + NHS vs. BL21						<0.0001		****		Treatment		1016	7			BL21 + NHS + L. borgpetersenii LIC13259 vs BL21 + NHS + C133A LIC13259						<0.0001	****	5.705	2
	BL21 + NHS vs BL21 + NHS + L. borgpetersenii LIC13259						<0.0001		****		Residual			16			BL21 + NHS + L. biflexa LIC13259 vs BL21 + NHS + C133A LIC13259						0.2887	ns	2.044	2
	BL21 + NHS vs BL21 + NHS + L. interrogans LIC13259						<0.0001		****		Total			23			BL21 + NHS + L. borgpetersenii LIC13259 vs BL21 + NHS + L. interrogans LIC13259						0.0006	***	1.36	2
	BL21 + NHS vs BL21 + NHS + L. biflexa LIC13259						0.0015		**								BL21 + NHS + L. kmetyi LIC13259 vs BL21 + NHS + L. wolffii LIC13259						0.0245	*	6.581	2
	BL21 + NHS vs BL21 + NHS + L. wolffii LIC13259						<0.0001		****
	BL21 + NHS vs BL21 + NHS + L. kmetyi LIC13259						<0.0001		****
	BL21 + NHS vs. BL21 + NHS + C133A LIC13259						0.0288		*
	Figure 8D - Bovine serum complement mediated killing assay
		BL21			BL21 + NBS			BL21 + NBS + L. borgpetersenii LIC13259			BL21 + NBS + L. interrogans LIC13259			BL21 + NBS + L. biflexa LIC13259			BL21 + NBS + L. wolffii LIC13259			BL21 + NBS + L. kmetyi LIC13259			BL21 + NBS + C133A LIC13259
		1	2	3	1	2	3	1	2	3	1	2	3	1	2	3	1	2	3	1	2	3	1	2	3
	CFU 1x10^7	7.16	7.23	7.17	1.25	1.15	1.13	4.95	5.03	4.98	4.1	4.13	4.07	1.47	1.28	1.32	3.82	3.8	3.85	3.25	3.18	3.2	1.38	1.4	1.33
	Dunnett's multiple comparisons test						Adjusted P Value		Summary		One-way ANOVA		F Value	Degrees of Freedom			Two-tailed unpaired t test						P value	Summary	F value	Degrees of freedom
	BL21 + NBS vs. BL21						<0.0001		****		Treatment		4942	7			BL21 + NBS + L. borgpetersenii LIC13259 vs BL21 + NBS + C133A LIC13259						<0.0001	****	1.256	2
	BL21 + NBS vs BL21 + NBS + L. borgpetersenii LIC13259						<0.0001		****		Residual			16			BL21 + NBS + L. biflexa LIC13259 vs BL21 + NBS + C133A LIC13259						0.8389	ns	7.718	2
	BL21 + NBS vs BL21 + NBS + L. interrogans LIC13259						<0.0001		****		Total			23			BL21 + NBS + L. borgpetersenii LIC13259 vs BL21 + NBS + L. interrogans LIC13259						<0.0001	****	1.815	2
	BL21 + NBS vs BL21 + NBS + L. biflexa LIC13259						0.0034		**								BL21 + NBS + L. kmetyi LIC13259 vs BL21 + NBS + L. wolffii LIC13259						<0.0001	****	2.053	2
	BL21 + NBS vs BL21 + NBS + L. wolffii LIC13259						<0.0001		****
	BL21 + NBS vs BL21 + NBS + L. kmetyi LIC13259						<0.0001		****
	BL21 + NBS vs. BL21 + NBS + C133A LIC13259						0.0018		**

## Sheet: S4
	Figure S4 - Thermal stability assay of the alanine substitution mutants
		LIC13259									LIC13259 C108A									LIC13259 C133A									Human C8γ									Human C8γ C60A									Bovine C8γ
		1	2	3	4	5	6	7	8	9	1	2	3	4	5	6	7	8	9	1	2	3	4	5	6	7	8	9	1	2	3	4	5	6	7	8	9	1	2	3	4	5	6	7	8	9	1	2	3
	Tm (°C)	55.5	56	55.5	55.5	55	55	56	55	56	56	55	55	55.5	55	56	55	55	55.5	55.5	56	55.5	56	55.5	56	55	55	55	58	58.5	57.5	58.5	57	57	58	57.5	57	57	57.5	57.5	57	58	57.5	58.5	58.5	57.5	64	62.5	62.5
	Two-tailed unpaired t test			P value	Summary	F value	Degrees of freedom
	LIC13259 vs LIC13259 C108A			0.4262	ns	1	8
	LIC13259 vs LIC13259 C133A			>0.9999	ns	1	8
	Human C8γ vs Human C8γ C60A			>0.9999	ns	1.2	8
	Bovine C8γ vs Bovine C8γ C60A			0.8619	ns	1	8
[truncated: 15 more columns]
